# Supplementary material for: Spatially conserved motifs in complement control protein domains determine functionality in regulators of complement activation-family proteins
Source: Commun Biol. 2019 Aug 5;2:290. doi: 10.1038/s42003-019-0529-9 (PMC6683126; doi:10.1038/s42003-019-0529-9)
Supplement: Supplementary file 3 — Supplementary data 1 [file 42003_2019_529_MOESM3_ESM.xlsx]

## Sheet: Sheet1
Table 1: Mammalian and viral RCA protein sequences employed for identifying novel sequence motifs.
Abbreviation	Proteina	Genus	Species	Common name/ strain	Uniprot ID
FH_HUMAN	Complement factor H (H factor 1)	Homo	H. sapiens	Human	P08603
FH_PIG	Complement regulator factor H	Sus	S. scrofa	Pig	Q8MI72
FH_BOVINE	Complement factor H (H factor 1)	Bos	B. taurus	Bovine	Q28085
FH_HETGA	Complement factor H	Heterocephalus	H. glaber	Naked mole rat	G5BM71
FH_RAT	Complement inhibitory factor H	Rattus	R. norvegicus	Rat	Q91YB6
FH_MOUSE	Complement factor H (Protein beta-1-H)	Mus	M. musculus	Mouse	P06909
FH_NOMLE	Complement factor H	Nomascus	N. leucogenys	Northern white-cheeked gibbon	G1S8U4
FH_CHLSB	Complement factor H	Chlorocebus	C. sabaeus	Green monkey	A0A0D9RM75
FH_ERIEU	complement factor H	Erinaceus	E. europaeus	Western European hedgehog	A0A1S3ASP8
FH_MESAU	complement factor H	Mesocricetus	M. auratus	Golden hamster	A0A1U8BYV0
FH_CASCN	Complement factor H	Castor	C. canadensis	Beaver	A0A250Y773
MCP PTEAL	Membrane cofactor protein (Fragment)	Pteropus	P. aleCto	Black flying fox	L5KYN7
MCP MUSPF	Complement factor H (Fragment)b	Mustela	M. putorius furo	European domestic ferret	M1EMZ1
MCP CANFA	Uncharacterized protein	Canis	C. familiaris	Dog	F1PWC7
MCP PIG	Membrane cofactor protein (CD antigen CD46)	Sus	S. sCrofa	Pig	O02839
MCP BOVIN	Membrane cofactor protein (CD antigen CD46)	Bos	B. taurus	Bovine	Q6VE48
MCP SPETR	Uncharacterized protein	Spermophilus	S. tridecemlineatus	Thirteen-lined ground squirrel	I3MVE2
MCP CAVPO	Membrane cofactor protein (CD antigen CD46)	Cavia	C. porcellus	Guinea pig	P70105
MCP RAT	Membrane cofactor protein (CD antigen CD46)	Rattus	R. norvegicus	Rat	Q9Z0M4
MCP MOUSE	Membrane cofactor protein (CD antigen CD46)	Mus	M. musculus	Mouse	O88174
MCP APOAG	Membrane cofactor protein	Apodemus	A. agrarius	Eurasian field mouse	C3TVZ8
MCP OTOGA	Membrane cofactor protein	Otolemur	O. garnettii	Small-eared galago	H0WZN3
MCP SAISC	Membrane cofactor protein (CD antigen CD46) (Fragment)	Saimiri	S. sciureus	Common squirrel monkey	O62685
MCP CALJA	Membrane cofactor protein (CD antigen CD46)	Callithrix	C. jacchus	White-tufted-ear marmoset	Q8HYX8
MCP CHLAE	Membrane cofactor protein (CD antigen CD46)	ChloroCebus	C. aethiops	Green monkey	P79138
MCP HUMAN	Membrane cofactor protein (TLX) (Trophoblast leukocyte common antigen) (CD antigen CD46)	Homo	H. sapiens	Human	P15529
CR1_HUMAN LHR-A	Complement receptor type 1 (C3b/C4b receptor) (CD antigen CD35)	Homo	H. sapiens	Human	P17927
CR1_HUMAN LHR-C	Complement receptor type 1 (C3b/C4b receptor) (CD antigen CD35)	Homo	H. sapiens	Human	P17927
CR1_PONAB	Uncharacterized protein	Pongo	P. abelii	Sumatran orangutan	H2N3V4
CR1_PAPCY	Complement receptor (Fragment)	Papio	P. cynocephalus	Yellow baboon	Q28769
CR1_RABBIT	Uncharacterized protein	Oryctolagus	O. Cuniculus	Rabbit	G1SR31
CR1_CALJA	Uncharacterized protein	Callithrix	C. jacchus	White-tufted-ear marmoset	F6Z5D0
CRRY_RAT	Complement component receptor 1-like protein (Antigen 5I2) (Complement regulatory protein Crry)	Rattus	R. norvegiCus	Rat	Q63135
CR1_MACMU	Complement C3b/C4b receptor 1 (Knops blood group)	Macaca	M. mulatta	Rhesus macaque	F7GSU0
C4BPA SARHA	Uncharacterized protein	Sarcophilus	S. harrisii	Tasmanian devil	G3X2N5
C4BPA MONDO	Uncharacterized protein	Monodelphis	M. domestica	Gray short-tailed opossum	F7DFU6
C4BPA MYOLU	Uncharacterized protein	Myotis	M. lucifugus	Little brown bat	G1P9A5
C4BPA CAVPO	C4bp alpha-chain (Complement component 4 binding protein alpha)	Cavia	C. porcellus	Guinea pig	Q99JA1
C4BPA SPETR	Complement component 4 binding protein alpha	Ictidomys	I. tridecemlineatus	Thirteen-lined ground squirrel	I3M890
C4BPA CALJA	Uncharacterized protein	Callithrix	C. jacchus	White-tufted-ear marmoset	F6SQK3
C4BPA MACMU	Complement component 4 binding protein alpha	Macaca	M. mulatta	Rhesus macaque	F6RNZ2
C4BPA PONAB	Complement component 4 binding protein alpha	Pongo	P. abelii	Sumatran orangutan	H2N3W0
C4BPA HUMAN	C4b-binding protein alpha chain (C4bp) (Proline-rich protein) (PRP)	Homo	H. sapiens	Human	P04003
C4BPA OTOGA	Complement component 4 binding protein alpha	Otolemur	O. garnettii	Small-eared galago	H0WP65
C4BPA BOVIN	C4b-binding protein alpha chain (C4bp)	Bos	B. taurus	Bovine	Q28065
C4BPA PIG	Apolipoprotein R precursor	Sus	S. scrofa	Pig	F1S0J2
C4BPA FELCA	Uncharacterized protein	Felis	F. catus	Cat	M3WJK3
C4BPA HORSE	Complement component 4 binding protein alpha	Equus	E. caballus	Horse	F7BNQ2
C4BPA AILME	Uncharacterized protein	Ailuropoda	A. melanoleuca	Giant panda	G1L9X2
C4BPA MUSPF	Uncharacterized protein	Mustela	M. putorius furo	European domestic ferret	M3YEL9
C4BPA MOUSE	C4b-binding protein (C4bp)	Mus	M. musculus	Mouse	P08607
C4BPA RAT	C4b-binding protein alpha chain (C4bp)	Rattus	R. norvegicus	Rat	Q63514
DAF OTOGA	Uncharacterized protein	Otolemur	O. garnettii	Small-eared galago	H0WZE2
DAF CAVPO	Complement decay-accelerating factor (CD antigen CD55)	Cavia	C. porcellus	Guinea pig	Q60401
DAF HETGA	Complement decay-accelerating factor (Fragment)	Heterocephalus	H. glaber	Naked mole rat	G5BP09
DAF1 MOUSE	Complement decay-accelerating factor, GPI-anchored (DAF-GPI) (CD antigen CD55)	Mus	M. musculus	Mouse	Q61475
DAF2 MOUSE	Complement decay-accelerating factor transmembrane isoform (DAF-TM) (CD antigen CD55)	Mus	M. musculus	Mouse	Q61476
DAF RAT	Cd55 molecule (Decay accelarating factor 1, isoform CRA_a) (Decay accelerating factor GPI-form)	Rattus	R. norvegicus	Rat	Q9Z0M0
DAF APOSY	Testicular transmembrane-anchored CD55	Apodemus	A. sylvaticus	European woodmouse	C4N538
DAF TUPCH	Complement decay-accelerating factor	Tupaia	T. chinensis	Chinese tree shrew	L9KZE7
DAF SARHA	Uncharacterized protein	Sarcophilus	S. harrisii	Tasmanian devil	G3X2Y3
DAF MONDO	Uncharacterized protein	Monodelphis	M. domestica	Gray short-tailed opossum	F7CVM1
DAF MACMU	Decay-accelerating factor (Fragment)	Macaca	M. mulatta	Rhesus macaque	Q9MYJ3
DAF NOMLE	Uncharacterized protein	Nomascus	N. leucogenys	Northern white-cheeked gibbon	G1QJZ5
DAF PONAB	CD55 isoform 4	Pongo	P. abelii	Sumatran orangutan	H2N3V8
DAF HUMAN	Complement decay-accelerating factor (CD antigen CD55)	Homo	H. sapiens	Human	P08174
DAF BOVIN	CD55 protein	Bos	B. taurus	Bovine	A2VE92
DAF HORSE	Uncharacterized protein	Equus	E. caballus	Horse	F6XGE0
DAF FELCA	Uncharacterized protein	Felis	F. catus	Cat	M3W8J7
DAF CANFA	Uncharacterized protein	Canis	C. familiaris	Dog	J9PB23
DAF MUSPF	CD55 molecule, decay accelerating factor for complement (Fragment)	Mustela	M. putor	European domestic ferret	M1EGV9
DAF AILME	Uncharacterized protein	Ailuropoda	A. melanoleuca	Giant panda	G1L9S9
Viral sequences	Protein name	Genus	Species	Strain	Uniprot ID
CTPV	Complement binding protein	Orthopox virus	Cotia virus	SPAn232	H6TAH9
ECTN	Viral complement control protein	Orthopox virus	Ectromelia virus	isolate="Naval 1995	Q7TDW6
CPVG99	CPXV034 protein, Secreted complement binding protein C3b/C4b	Orthopox virus	Cowpox virus	Germany 91-3	Q0NQ48
VAR171	Secreted protein	Orthopox virus	Variola virus	India_71	B5KHP9
VACVGLV	Secreted complement binding	Orthopox virus	Vaccinia virus	GLV-1h68	B9U184
HHV-77	ORF 04	Gammaherpesvirus	Human herpesvirus	HHV-8	O40912
SaHVc488	Complement control protein homolog	Gammaherpesvirus	Saimiriine herpesvirus	C488	Q80BR0
AtHV3	Complement control protein homolog ccph	Gammaherpesvirus	Ateline herpesvirus	AT-73	Q9YTQ8
SaHV60	Complement control protein homolog (CCPH)	Gammaherpesvirus	Samiriine herpesvirus	SaHV-11	Q01016
RCP1 (CCP1-3)	Complement binding protein	Gammaherpesvirus	Macaca mulatta rhadinovirus	17577 (CCP1-3 )	Q9WRU2
RCP1 (CCP5-7)	Complement binding protein	Gammaherpesvirus	Macaca mulatta rhadinovirus	17577 (CCP5-7 )	Q9WRU2
MFR	JM4	Gammaherpesvirus	Macaca fuscata rhadinovirus	Macaca fuscata	Q53D66
RCPH	Complement binding protein	Gammaherpesvirus	Rhesus monkey rhadinovirus	H26-95	Q9J2M6
