# Supplementary material for: Spatially conserved motifs in complement control protein domains determine functionality in regulators of complement activation-family proteins
Source: Commun Biol. 2019 Aug 5;2:290. doi: 10.1038/s42003-019-0529-9 (PMC6683126; doi:10.1038/s42003-019-0529-9)
Supplement: Supplementary file 4 — Supplementary data 2 [file 42003_2019_529_MOESM4_ESM.xlsx]

## Sheet: Sheet3
Motif 1
Motif position	DAA	CFA	Binding with C3b/C4b, Disease associated*
Pos 1	-	-	-
Pos 2	-	-	-
Pos 3	-	-	-
Pos 4	DAF:L181A 1, KAPO:K88Q 2	KAPO:K88Q 2, KAPO:K88E 3	KAPO:K88Q 2, CR1:Q1022H 4
Pos 5	CCPH:Y83A 5, DAF:F182A 1, CR1:F123V 6	CCPH:Y83A 5	CCPH:Y83A 5, CR1:F123V 6
Pos 6	-	-	-
Pos 7	-	-	-
Pos 8	DAF:T185A 1	-	-
Pos 9	-	-	-
Pos 10	-	-	FH:V111E* 7
Pos 11	DAF:F188A 1	-	-
Pos 12	DAF:S189A 1	-	-
Pos 13	C	C	C
Pos 14	CCPH:N92A 5	MCP:N94A 8, CCPH:N92A 5	MCP:N94A 8, CCPH:N92A 5
Pos 15	CR1:K133T 6	MCP:E95A 8	MCP:E95A 8, CR1:K133T 6
Pos 16	DAF:G193A 9	MCP:G96A 8	MCP:G96A 8
Pos 17	DAF:Y194A 1, CR1:Y135 6	MCP:Y97A 8	MCP:Y97A 8, CR1:Y135 6
Pos 18	SPICE:Y117A 10, VCP:H117Y 11	MCP:Y98A 8, KAPO:F102A 12, SPICE:Y117A 10, VCP:H117Y 11	MCP:Y98A 8, KAPO:F102A 12, SPICE:Y117A 10, VCP:H117Y 11
Pos 19	-	MCP:L99A 8	MCP:L99A 8
Pos 20	-	MCP:I100A 8, DAF:F197I** 13	MCP:I100A 8
Pos 21	-	-	-
Motif 2
Motif position	DAA	CFA	Binding with C3b/C4b, Disease associated*
Pos 1	-	-	-
Pos 2	DAF:S214A 1	KAPO:S123A 12	KAPO:S123A 12
Pos 3	DAF:D215A 1	MCP:G118A 8	MCP:G118A 8
Pos 4	CCPH:R118A 5, SPICE:K139A 10, VCP:E139K 11	MCP:K119A 8, SPICE:K139A 10, CCPH:R118A 5, KAPO:S125A 12, CR1:K1057E 14, VCP:E139K 11, DAF:P216K** 13	MCP:K119A 8, SPICE:K139A 10, CCPH:R118A 5, KAPO:S125A 12, CR1:1057E 14
Pos 5	-	MCP:P120A 8, KAPO:P126A 12	MCP:P120A 8, KAPO:P126A 12
Pos 6	-	MCP:P121A 8	MCP:P121A 8
Pos 7	DAF:E219A 1	MCP:I122A 8, KAPO:F128A 12, DAF:E219I** 13	MCP:I122A 8, KAPO:F128A 12
Pos 8	C	C	C
Pos 9	DAF:R221A 1	KAPO:E130A 12, DAF:R221E** 13	KAPO:E130A 12
Pos 10	KAPO:K131E 3	KAPO:K131E/A 3, DAF:E222K** 13	KAPO:K131E/A 3
Pos 11	-	DAF:I223V** 13	-
Pos 12	KAPO:K133E 3, C4BP:K126Q 15	KAPO:K133E/A 3, C4BP:K126Q 15, DAF:Y224L** 13	KAPO:K133E/A 3, C4BP:K126Q 15
Pos 13	C	C	C
Pos 14	C4BP:K128Q 15	MCP:T129A 8, KAPO:H135A 12, C4BP:K128Q 15	MCP:T129A 8, KAPO:H135A 12, C4BP:K128Q 15
Pos 15	DAF:A227P 16, VCP:S150L 11, KAPO:R136E 3	MCP:P130A 8, VCP:S150L 11, KAPO:R136E 3	MCP:P130A 8, KAPO:R136E 3
Pos 16	-	CR1:I1064A 17	CR1:I1064A 17
Pos 17	KAPO:K138E 3	KAPO:K138E 3, CR1:P1065A 17	KAPO:K138E 3, CR1:P1065A 17
Pos 18	-	-	-
Pos 19	-	KAPO:E140A 12	KAPO:E140A 12
Pos 20	-	-	-
Pos 21	-	-	-
Motif 3
Motif position	DAA	CFA	Binding with C3b/C4b, Disease associated*
Pos 1	DAF:E156A 1	-	FH:R78G* 18
Pos 2	DAF:F157A 1	-	-
Pos 3	C	C	C
Pos 4	DAF:K159 1, CR1:R100I 19	-	CR1:R100I 19, FH:Q81P* 7
Pos 5	DAF:K160 1, CCPH:K61A 5	CCPH:K61A 5, SPICE:K83A 10	CR1:R101I 19, CCPH:K61A 5, SPICE:K83A 10
Pos 6	DAF:K161 1, CR1:K102I 19, CCPH:K62A 5, C4BP:K63Q 20, KAPO:K64Q 3	CCPH:K61A 5, C4BP:K63Q 20, KAPO:K64Q 3	CR1:K102I 19, CCPH:K61A 5, C4BP:K63Q 20, KAPO:K64Q 3
Pos 7	DAF:S162 1, C4BP:R64Q 20, SPICE:R85A 10, KAPO:K65Q 3	C4BP:R64Q 20, SPICE:R85A 10, KAPO:K65Q 3	C4BP:R64Q 20, SPICE:R85A 10, KAPO:K65Q 3
Pos 8	C	C	C
Pos 9	C4BP:R66Q 21, CR1:R105K 6	C4BP:R66Q 21	C4BP:R66Q 21, CR1:R105K 6
Pos 10	DAF:N165G 1, C4BP:H67Q 20, CR1:N106T 6	C4BP:H67Q 20	C4BP:H67Q 20, CR1:N106T 6
Pos 11	-	-	-
Pos 12	-	-	-
Pos 13	DAF:E168A 16,	-	-
Pos 14	-	-	-
Pos 15	DAF:R170S 1,	-	-
Pos 16	-	-	-
Pos 17	-	-	-
Pos 18	VCP:Q96H 11	VCP:Q96H 11	VCP:Q96H 11
Pos 19	-	-	-
Pos 20	-	-	-
Pos 21	-	-	-
Motif 4
Motif position	DAA	CFA	Binding with C3b/C4b, Disease associated*
Pos 1	DAF:D241A 1	KAPO:D149A 12, CR1:E1083G 17	KAPO:D149A 12, CR1:E1083G 17, FH:R166L* 22
Pos 2	CCPH:F144A 5, DAF:H242 1, C4BP:F144S 15	CCPH:F144A 5, KAPO:Y150A 12, CR1:N1084G 17, C4BP:F144S 15	CCPH:F144A 5, KAPO:Y150A 12, CR1:N1084G 17, C4BP:F144S 15
Pos 3	-	CR1:F1085I 17	CR1:F1085I 17
Pos 4	-	KAPO:E152A 12, CR1:H1086A 17	KAPO:E152A 12, CR1:H1086A 17
Pos 5	DAF:Y245A 1	KAPO:Y153A 12, CR1:Y1087P 17	KAPO:Y153A 12, CR1:Y1087P 17
Pos 6	DAF:R246A 1	KAPO:N154A 12	KAPO:N154A 12
Pos 7	C4BP:F149S 15	KAPO:D155A 12, CR1:S1089L 17, C4BP:F149S 15	KAPO:D155A 12, CR1:S1089L 17, C4BP:F149S 15, MCP:D151N* 23
Pos 8	-	CR1:V1090S 17	CR1:V1090S 17
Pos 9	-	-	-
Pos 10	-	KAPO:H158A 12	KAPO:H158A 12
Pos 11	-	-	MCP:Y155D* 23
Pos 12	-	CR1:R1094S 17	CR1:R1094S 17
Pos 13	C	C	C
Pos 14	DAF:N254A 1, CCPH:N156A 5	CCPH:N156A 5	CCPH:N156A 5
Pos 15	DAF:K255A 1	-	MCP:P159A* 24
Pos 16	-	-	-
Pos 17	-	MCP:P161A 8	MCP:P161A 8
Pos 18	-	MCP:G162A 8	MCP:G162A 8, MCP:G162R* 23
Pos 19	-	MCP:P163A 8	MCP:P163A 8
Pos 20	-	MCP:D164A 8	MCP:D164A 8
Pos 21	-	MCP:P165A 8	MCP:P165A 8
Motif 5
Motif position	DAA	CFA	Binding with C3b/C4b, Disease associated*
Pos 1	KAPO:R20Q 2	KAPO:R20Q 2	CR1:D59N 17, KAPO:R20Q 2
Pos 2	KAPO:D21A 2	KAPO:D21A 2	CR1:E60A 17, KAPO:D21A 2
Pos 3	-	-	CR1:F61S 17
Pos 4	DAF:Y118A 1, KAPO:D23A 2	KAPO:D23A 2	CR1:E62D 17, KAPO:D23A 2
Pos 5	-	-	-
Pos 6	-	-	-
Pos 7	-	-	-
Pos 8	-	-	-
Pos 9	KAPO:E28A 2	KAPO:E28A 2	KAPO:E28A 2
Pos 10	-	-	CR1:Y68S 17
Pos 11	-	-	-
Pos 12	CR1:N70K 17	-	CR1:N70K 17
Pos 13	-	-	-
Pos 14	DAF:E128A 1, KAPO:R33Q 2	KAPO:R33Q2	KAPO:R33Q2
Pos 15	C	C	C
Pos 16	DAF:R130 1, KAPO:R35Q 2, CCPH:R35 5	CCPH:R35 5, KAPO:R35Q 2	CCPH:R35 5, KAPO:R35Q 2, FH:R53* 25
Pos 17	DAF:P131G 1	-	-
Pos 18	DAF:G132S 1, CR1:G76E 6	-	CR1:G76E 6
Pos 19	-	-	-
Pos 20	DAF:R134A 1, CR1:S78Y 6, CR1:Y528S 14	CR1:Y528S 14	CR1:S78Y 6, CR1:Y528S 14
Pos 21	C4BP:R39Q 20, CCPH:K40A 5	C4BP:R39Q 20, CCPH:K40A 5, SPICE:K60A 10	C4BP:R39Q 20, CCPH:K40A 5, SPICE:K60A 10
