# Supplementary material for: Spatially conserved motifs in complement control protein domains determine functionality in regulators of complement activation-family proteins
Source: Commun Biol. 2019 Aug 5;2:290. doi: 10.1038/s42003-019-0529-9 (PMC6683126; doi:10.1038/s42003-019-0529-9)
Supplement: Supplementary file 5 — Supplementary data 3 [file 42003_2019_529_MOESM5_ESM.xlsx]

## Sheet: Sheet1
Table 3. RCA protein homologs annotated as complement regulators by the 4-motif pattern search
Mammalia
Entry	Protein names	Gene names	Organism
G1LNS3	Uncharacterized protein (Fragment)		Ailuropoda melanoleuca (Giant panda)
G1LNT5	Uncharacterized protein (Fragment)		Ailuropoda melanoleuca (Giant panda)
G1L9S9	Uncharacterized protein		Ailuropoda melanoleuca (Giant panda)
G1LNS6	Uncharacterized protein (Fragment)		Ailuropoda melanoleuca (Giant panda)
G1MI42	SVEP1	SVEP1	Ailuropoda melanoleuca (Giant panda)
G1LZF5	Apolipoprotein H	APOH	Ailuropoda melanoleuca (Giant panda)
G1L9X2	Uncharacterized protein		Ailuropoda melanoleuca (Giant panda)
G1LZL7	Uncharacterized protein	CFH	Ailuropoda melanoleuca (Giant panda)
G1LNR3	Membrane cofactor protein		Ailuropoda melanoleuca (Giant panda)
Q28085	Complement factor H (H factor 1)	CFH HF1	Bos taurus (Bovine)
Q28065	C4b-binding protein alpha chain (C4bp)	C4BPA	Bos taurus (Bovine)
P17690	Beta-2-glycoprotein 1 (Apo-H) (B2GPI)	APOH	Bos taurus (Bovine)
A2VE92	CD55 protein	CD55	Bos taurus (Bovine)
Q45VK8	DAF-2	CD55	Bos taurus (Bovine)
G3MYG3	Complement C3d receptor 2	CR2	Bos taurus (Bovine)
G3X6M2	Uncharacterized protein	CD55	Bos taurus (Bovine)
F1MNH3	SVEP1	SVEP1	Bos taurus (Bovine)
G5E5Z5	Complement C3d receptor 2	CR2	Bos taurus (Bovine)
G3MWX4	Membrane cofactor protein	CD46	Bos taurus (Bovine)
A0A140T843	Beta-2-glycoprotein 1	APOH	Bos taurus (Bovine)
F1N4W4	Membrane cofactor protein	CD46	Bos taurus (Bovine)
F1N4W5	Membrane cofactor protein	CD46	Bos taurus (Bovine)
Q6VE48	Membrane cofactor protein (CD antigen CD46)	CD46 MCP	Bos taurus (Bovine)
F6TNC1	CD55 molecule (Cromer blood group)	CD55	Callithrix jacchus (White-tufted-ear marmoset)
F6Z5A9	CD55 molecule (Cromer blood group)	CD55	Callithrix jacchus (White-tufted-ear marmoset)
F7FYC1	Uncharacterized protein		Callithrix jacchus (White-tufted-ear marmoset)
F7H2U9	Apolipoprotein H	APOH	Callithrix jacchus (White-tufted-ear marmoset)
F7H0H7	Membrane cofactor protein	CD46	Callithrix jacchus (White-tufted-ear marmoset)
F7DDG7	Complement factor H	CFH	Callithrix jacchus (White-tufted-ear marmoset)
F7H4A8	CD55 molecule (Cromer blood group)	CD55	Callithrix jacchus (White-tufted-ear marmoset)
F6TYS6	CD55 molecule (Cromer blood group)	CD55	Callithrix jacchus (White-tufted-ear marmoset)
Q8HYX8	Membrane cofactor protein (CD antigen CD46)	CD46 MCP	Callithrix jacchus (White-tufted-ear marmoset)
S9WA52	Uncharacterized protein	CB1_090937001	Camelus ferus (Wild bactrian camel)
S9XGK8	Uncharacterized protein	CB1_002101001	Camelus ferus (Wild bactrian camel)
S9YEU0	SVEP1	CB1_000346008	Camelus ferus (Wild bactrian camel)
E2RK21	Uncharacterized protein	CFH	Canis lupus familiaris (Dog) (Canis familiaris)
F1PGM9	Complement component 4 binding protein alpha	C4BPA	Canis lupus familiaris (Dog) (Canis familiaris)
J9P6L6	Uncharacterized protein	CR1L	Canis lupus familiaris (Dog) (Canis familiaris)
E2R0W5	Uncharacterized protein	CR1L	Canis lupus familiaris (Dog) (Canis familiaris)
P33703	Beta-2-glycoprotein 1 (Apo-H) (B2GPI)	APOH	Canis lupus familiaris (Dog) (Canis familiaris)
F1Q0A7	SVEP1	SVEP1	Canis lupus familiaris (Dog) (Canis familiaris)
J9NWK3	SVEP1	SVEP1	Canis lupus familiaris (Dog) (Canis familiaris)
J9P1K9	SVEP1	SVEP1	Canis lupus familiaris (Dog) (Canis familiaris)
J9NTL7	Uncharacterized protein	CFH	Canis lupus familiaris (Dog) (Canis familiaris)
F1PSB5	Uncharacterized protein	CFH	Canis lupus familiaris (Dog) (Canis familiaris)
J9NTG7	Uncharacterized protein	CD55	Canis lupus familiaris (Dog) (Canis familiaris)
J9PB23	Uncharacterized protein	CD55	Canis lupus familiaris (Dog) (Canis familiaris)
F1PWC7	Uncharacterized protein	LOC609365	Canis lupus familiaris (Dog) (Canis familiaris)
F1PCI2	Uncharacterized protein	CD55	Canis lupus familiaris (Dog) (Canis familiaris)
H0VJY8	SVEP1	SVEP1	Cavia porcellus (Guinea pig)
Q99JA1	C4bp alpha-chain	C4BPA C4bpa	Cavia porcellus (Guinea pig)
Q60401	Complement decay-accelerating factor (CD antigen CD55)	CD55 DAF	Cavia porcellus (Guinea pig)
P70105	Membrane cofactor protein (CD antigen CD46)	CD46 MCP	Cavia porcellus (Guinea pig)
O08569	Zona pellucida sperm-binding 3 receptor (AM67) (p67)	ZP3R	Cavia porcellus (Guinea pig)
A0A0D9RM75	Complement factor H	CFH	Chlorocebus sabaeus (Green monkey)
A0A0D9RRP8	Membrane cofactor protein	CD46	Chlorocebus sabaeus (Green monkey)
A0A0D9RRH5	CD55 molecule (Cromer blood group)	CD55	Chlorocebus sabaeus (Green monkey)
A0A0D9RH89	SVEP1	SVEP1	Chlorocebus sabaeus (Green monkey)
A0A0D9RRE3	Complement component 4 binding protein alpha	C4BPA	Chlorocebus sabaeus (Green monkey)
G3HUC4	SVEP1	I79_014532	Cricetulus griseus (Chinese hamster)
G3I1K9	Beta-2-glycoprotein 1	I79_017272	Cricetulus griseus (Chinese hamster)
G3ID99	Membrane cofactor protein	I79_021675	Cricetulus griseus (Chinese hamster)
F6SQZ6	Uncharacterized protein		Equus caballus (Horse)
F6XGE0	Uncharacterized protein		Equus caballus (Horse)
F7D2W0	Complement C3b/C4b receptor 1 (Knops blood group)	CR1	Equus caballus (Horse)
F7BSN5	Uncharacterized protein		Equus caballus (Horse)
F6XBQ7	Uncharacterized protein		Equus caballus (Horse)
F6ZPI6	Uncharacterized protein		Equus caballus (Horse)
F7D7E9	Complement C3b/C4b receptor 1 (Knops blood group)	CR1	Equus caballus (Horse)
F6ZD61	Uncharacterized protein		Equus caballus (Horse)
F7BNQ2	Complement component 4 binding protein alpha	C4BPA	Equus caballus (Horse)
F6YUK8	SVEP1	SVEP1	Equus caballus (Horse)
F6Z058	SVEP1	SVEP1	Equus caballus (Horse)
F6ZR63	Uncharacterized protein		Equus caballus (Horse)
M3WVX0	Membrane cofactor protein	LOC102899273	Felis catus (Cat)
M3X3A3	Uncharacterized protein		Felis catus (Cat)
M3WJK3	Uncharacterized protein	LOC101094897	Felis catus (Cat)
M3W8J7	Uncharacterized protein		Felis catus (Cat)
M3W2V7	SVEP1	SVEP1	Felis catus (Cat)
M3WH75	Apolipoprotein H	APOH	Felis catus (Cat)
A0A091CM86	Beta-2-glycoprotein 1	H920_20547	Fukomys damarensis (Damaraland mole rat)
A0A091CPU2	Complement decay-accelerating factor	H920_18969	Fukomys damarensis (Damaraland mole rat)
A0A091CQS3	C4b-binding protein alpha chain	H920_18966	Fukomys damarensis (Damaraland mole rat)
A0A091D1R1	Membrane cofactor protein	H920_14149	Fukomys damarensis (Damaraland mole rat)
A0A091CLK9	Complement receptor type 2 (Fragment)	H920_18970	Fukomys damarensis (Damaraland mole rat)
A0A091D6R4	SVEP1	H920_11830	Fukomys damarensis (Damaraland mole rat)
A0A091D0C9	Membrane cofactor protein	H920_14148	Fukomys damarensis (Damaraland mole rat)
G3RNE5	SVEP1	SVEP1	Gorilla gorilla gorilla (Western lowland gorilla)
G3QD59	CD46 molecule	CD46	Gorilla gorilla gorilla (Western lowland gorilla)
G3SJV6	Uncharacterized protein		Gorilla gorilla gorilla (Western lowland gorilla)
G3SH18	Uncharacterized protein		Gorilla gorilla gorilla (Western lowland gorilla)
G3R980	Complement component 4 binding protein alpha	C4BPA	Gorilla gorilla gorilla (Western lowland gorilla)
G3S1S0	Uncharacterized protein		Gorilla gorilla gorilla (Western lowland gorilla)
G3R9H4	Complement factor H	CFH	Gorilla gorilla gorilla (Western lowland gorilla)
G3RY41	Uncharacterized protein		Gorilla gorilla gorilla (Western lowland gorilla)
G3RS28	Complement factor H	CFH	Gorilla gorilla gorilla (Western lowland gorilla)
G3RSH3	Membrane cofactor protein	CD46	Gorilla gorilla gorilla (Western lowland gorilla)
G3QNG5	SVEP1	SVEP1	Gorilla gorilla gorilla (Western lowland gorilla)
G5C092	SVEP1	GW7_17002	Heterocephalus glaber (Naked mole rat)
G5APA4	Zona pellucida sperm-binding protein 3 receptor	GW7_21627	Heterocephalus glaber (Naked mole rat)
G5BP08	Complement receptor type 2	GW7_07550	Heterocephalus glaber (Naked mole rat)
G5BP10	C4b-binding protein (Fragment)	GW7_07552	Heterocephalus glaber (Naked mole rat)
G5BM71	Complement factor H (Fragment)	GW7_21546	Heterocephalus glaber (Naked mole rat)
G5BP09	Complement decay-accelerating factor (Fragment)	GW7_07551	Heterocephalus glaber (Naked mole rat)
G5BGY7	Beta-2-glycoprotein 1	GW7_04199	Heterocephalus glaber (Naked mole rat)
Q4LDE5	SVEP1	SVEP1 C9orf13 CCP22 SELOB	Homo sapiens (Human)
P04003	C4b-binding protein alpha chain (C4bp) (PRP)	C4BPA C4BP	Homo sapiens (Human)
P08174	Complement decay-accelerating factor (CD antigen CD55)	CD55 CR DAF	Homo sapiens (Human)
P08603	Complement factor H (H factor 1)	CFH HF HF1 HF2	Homo sapiens (Human)
P17927	Complement receptor type 1 (C3b/C4b receptor) (CD35)	CR1 C3BR	Homo sapiens (Human)
Q2VPA4	Complement component receptor 1-like protein	CR1L	Homo sapiens (Human)
P15529	Membrane cofactor protein (TLX) (CD antigen CD46)	CD46 MCP MIC10	Homo sapiens (Human)
P02749	Beta-2-glycoprotein 1 (Apo-H) (B2GPI)	APOH B2G1	Homo sapiens (Human)
E9PDY4	Complement receptor type 1	CR1	Homo sapiens (Human)
Q5SR44	Complement receptor type 1	CR1	Homo sapiens (Human)
B1AP13	Complement decay-accelerating factor	CD55	Homo sapiens (Human)
E9PQN4	Complement receptor type 1	CR1	Homo sapiens (Human)
H7BY55	Complement decay-accelerating factor	CD55	Homo sapiens (Human)
A0A0D9SG88	Complement factor H	CFH	Homo sapiens (Human)
Q5TFM2	Complement factor H	CFH	Homo sapiens (Human)
H0YE06	Complement receptor type 1 (Fragment)	CR1	Homo sapiens (Human)
A0A0A0MSD0	SVEP1	SVEP1	Homo sapiens (Human)
H3BLV0	Complement decay-accelerating factor (Fragment)	CD55	Homo sapiens (Human)
B1AP15	CD55 antigen, DAF (Cromer blood group), isoform CRA_d	CD55 hCG_22206	Homo sapiens (Human)
I3M890	Complement component 4 binding protein alpha	C4BPA	Ictidomys tridecemlineatus (Thirteen-lined ground squirrel)
I3NE44	CD55 molecule (Cromer blood group)	CD55	Ictidomys tridecemlineatus (Thirteen-lined ground squirrel)
I3NHR2	Uncharacterized protein		Ictidomys tridecemlineatus (Thirteen-lined ground squirrel)
G3TFY5	SVEP1	SVEP1	Loxodonta africana (African elephant)
G3SKX6	Uncharacterized protein		Loxodonta africana (African elephant)
G3ULC8	Uncharacterized protein		Loxodonta africana (African elephant)
G3UD93	Uncharacterized protein (Fragment)		Loxodonta africana (African elephant)
G3T0X1	Complement component 4 binding protein alpha	C4BPA	Loxodonta africana (African elephant)
G3TCF6	Uncharacterized protein	CFH	Loxodonta africana (African elephant)
G7NUP4	Uncharacterized protein	EGM_01439	Macaca fascicularis (Crab-eating macaque)
G7NUP5	Uncharacterized protein (Fragment)	EGM_01441	Macaca fascicularis (Crab-eating macaque)
G7PRP7	Uncharacterized protein (Fragment)	EGM_06744	Macaca fascicularis (Crab-eating macaque)
G7PV74	Uncharacterized protein	EGM_08079	Macaca fascicularis (Crab-eating macaque)
G7NWI7	Uncharacterized protein (Fragment)	EGM_01567	Macaca fascicularis (Crab-eating macaque)
G8F4K9	Uncharacterized protein (Fragment)	EGM_20464	Macaca fascicularis (Crab-eating macaque)
F7DTF4	Membrane cofactor protein	CD46	Macaca mulatta (Rhesus macaque)
F6RNZ2	Complement component 4 binding protein alpha	C4BPA	Macaca mulatta (Rhesus macaque)
F6UM69	Uncharacterized protein	APOH	Macaca mulatta (Rhesus macaque)
F7DTG0	Membrane cofactor protein	CD46	Macaca mulatta (Rhesus macaque)
F7HC68	Uncharacterized protein	CD55	Macaca mulatta (Rhesus macaque)
F7DT48	Membrane cofactor protein	CD46	Macaca mulatta (Rhesus macaque)
F7DTG7	Membrane cofactor protein precursor	CD46	Macaca mulatta (Rhesus macaque)
F7DT60	Membrane cofactor protein	CD46	Macaca mulatta (Rhesus macaque)
F7DTE8	Membrane cofactor protein	CD46	Macaca mulatta (Rhesus macaque)
F7GST9	Complement C3b/C4b receptor 1 (Knops blood group)	CR1	Macaca mulatta (Rhesus macaque)
F7GSU0	Complement C3b/C4b receptor 1 (Knops blood group)	CR1	Macaca mulatta (Rhesus macaque)
K7E5T1	Uncharacterized protein	LOC103094472	Monodelphis domestica (Gray short-tailed opossum)
F6YDR8	Uncharacterized protein		Monodelphis domestica (Gray short-tailed opossum)
F7GF51	Uncharacterized protein		Monodelphis domestica (Gray short-tailed opossum)
F7CVM1	Uncharacterized protein		Monodelphis domestica (Gray short-tailed opossum)
K7E2G0	Uncharacterized protein		Monodelphis domestica (Gray short-tailed opossum)
F6QPV8	Apolipoprotein H	APOH	Monodelphis domestica (Gray short-tailed opossum)
F7DFU6	Uncharacterized protein	C4BPA	Monodelphis domestica (Gray short-tailed opossum)
F7G9T3	SVEP1	SVEP1	Monodelphis domestica (Gray short-tailed opossum)
E9Q8I0	Complement factor H	Cfh	Mus musculus (Mouse)
E9Q8H9	Complement factor H	Cfh	Mus musculus (Mouse)
A0A0A6YVP8	Complement factor H	Cfh	Mus musculus (Mouse)
A0A0R4J1X9	CD46, isoform CRA_b (Membrane cofactor protein)	Cd46 mCG_1968	Mus musculus (Mouse)
G3X970	Zona pellucida 3 receptor (sperm-binding protein 3 receptor)	Zp3r mCG_2636	Mus musculus (Mouse)
Q9DC83	Complement receptor 2 (Complement receptor type 2)	Cr2	Mus musculus (Mouse)
E9Q731	DAF transmembrane isoform	Cd55b Daf2	Mus musculus (Mouse)
D6RGQ0	Complement factor H	Cfh	Mus musculus (Mouse)
E9QAP4	DAF transmembrane isoform	Cd55b Daf2	Mus musculus (Mouse)
A0A0A6YY75	Complement component receptor 1-like protein	Cr1l	Mus musculus (Mouse)
E9PZ07	Zona pellucida sperm-binding protein 3 receptor	Zp3r	Mus musculus (Mouse)
A0A1B0GS59	Complement receptor type 2	Cr2	Mus musculus (Mouse)
A0A0A6YWG3	Complement receptor type 2	Cr2	Mus musculus (Mouse)
A0A0A6YXN9	Complement component receptor 1-like protein	Cr1l	Mus musculus (Mouse)
P08607	C4b-binding protein (C4bp)	C4bpa C4bp	Mus musculus (Mouse)
Q61475	DAF, GPI-anchored (DAF-GPI) (CD55)	Cd55 Cd55a Daf Daf1	Mus musculus (Mouse)
Q61476	DAF, transmembrane isoform (DAF-TM) (CD55)	Cd55b Daf2	Mus musculus (Mouse)
Q64735	Complement component receptor 1-like protein (Crry) (p65)	Cr1l Crry Cry	Mus musculus (Mouse)
O88174	Membrane cofactor protein (CD antigen CD46)	Cd46 Mcp	Mus musculus (Mouse)
Q01339	Beta-2-glycoprotein 1 (Apo-H) (B2GPI)	Apoh B2gp1	Mus musculus (Mouse)
Q60736	Zona pellucida sperm-binding protein 3 receptor (p56)	Zp3r Sp56	Mus musculus (Mouse)
M3Y7S9	SVEP1	SVEP1	Mustela putorius furo (European domestic ferret)
M3YEI9	Uncharacterized protein		Mustela putorius furo (European domestic ferret)
M3YL42	Uncharacterized protein		Mustela putorius furo (European domestic ferret)
M3YT92	Apolipoprotein H	APOH	Mustela putorius furo (European domestic ferret)
M3YEH5	Complement C3d receptor 2	CR2	Mustela putorius furo (European domestic ferret)
M3YEL9	Uncharacterized protein		Mustela putorius furo (European domestic ferret)
M3YEG3	Uncharacterized protein		Mustela putorius furo (European domestic ferret)
M3XUZ6	Uncharacterized protein		Mustela putorius furo (European domestic ferret)
S7NHV3	Membrane cofactor protein	D623_10002596	Myotis brandtii (Brandt's bat)
S7Q7Q4	Membrane cofactor protein	D623_10002597	Myotis brandtii (Brandt's bat)
S7QED8	Complement receptor type 1	D623_10018427	Myotis brandtii (Brandt's bat)
S7QEE1	C4b-binding protein alpha chain	D623_10018432	Myotis brandtii (Brandt's bat)
S7P5U0	Centrosomal protein of 112 kDa	D623_10031150	Myotis brandtii (Brandt's bat)
S7NMY7	Complement factor H	D623_10006967	Myotis brandtii (Brandt's bat)
S7P142	SVEP1	D623_10031564	Myotis brandtii (Brandt's bat)
L5LFC8	SVEP1	MDA_GLEAN10018155	Myotis davidii (David's myotis)
L5LU13	Membrane cofactor protein	MDA_GLEAN10002336	Myotis davidii (David's myotis)
L5MFL6	C4b-binding protein alpha chain	MDA_GLEAN10010746	Myotis davidii (David's myotis)
G1QDW2	Uncharacterized protein		Myotis lucifugus (Little brown bat)
G1P1K6	Uncharacterized protein		Myotis lucifugus (Little brown bat)
L7N152	Uncharacterized protein		Myotis lucifugus (Little brown bat)
G1QB99	Uncharacterized protein		Myotis lucifugus (Little brown bat)
G1QA96	Uncharacterized protein (Fragment)		Myotis lucifugus (Little brown bat)
G1NVY1	Apolipoprotein H	APOH	Myotis lucifugus (Little brown bat)
G1P1A5	Uncharacterized protein (Fragment)		Myotis lucifugus (Little brown bat)
G1Q6P9	Uncharacterized protein		Myotis lucifugus (Little brown bat)
G1PPD4	SVEP1	SVEP1	Myotis lucifugus (Little brown bat)
G1P9A5	Uncharacterized protein		Myotis lucifugus (Little brown bat)
G1PZE2	Uncharacterized protein (Fragment)		Myotis lucifugus (Little brown bat)
G1Q2H9	Uncharacterized protein		Myotis lucifugus (Little brown bat)
G1Q1C4	Uncharacterized protein		Myotis lucifugus (Little brown bat)
G1S6R2	SVEP1	SVEP1	Nomascus leucogenys (Northern white-cheeked gibbon)
G1QJZ5	Uncharacterized protein	CD55	Nomascus leucogenys (Northern white-cheeked gibbon)
G1QKX1	Membrane cofactor protein	CD46	Nomascus leucogenys (Northern white-cheeked gibbon)
G1S8U4	Complement factor H	CFH	Nomascus leucogenys (Northern white-cheeked gibbon)
G1QKA7	Uncharacterized protein	CR1	Nomascus leucogenys (Northern white-cheeked gibbon)
G1QHF4	Apolipoprotein H	APOH	Nomascus leucogenys (Northern white-cheeked gibbon)
F7DE28	Uncharacterized protein		Ornithorhynchus anatinus (Duckbill platypus)
F7CUR7	Apolipoprotein H	APOH	Ornithorhynchus anatinus (Duckbill platypus)
F7FIS8	Uncharacterized protein		Ornithorhynchus anatinus (Duckbill platypus)
F7DE22	Uncharacterized protein		Ornithorhynchus anatinus (Duckbill platypus)
F7FK28	Uncharacterized protein		Ornithorhynchus anatinus (Duckbill platypus)
F7E1G4	SVEP1	SVEP1	Ornithorhynchus anatinus (Duckbill platypus)
F7FK11	Uncharacterized protein		Ornithorhynchus anatinus (Duckbill platypus)
G1SJM1	Apolipoprotein H	APOH	Oryctolagus cuniculus (Rabbit)
G1TZJ6	Uncharacterized protein		Oryctolagus cuniculus (Rabbit)
G1TB95	SVEP1	SVEP1	Oryctolagus cuniculus (Rabbit)
G1TBS8	Uncharacterized protein	CFH	Oryctolagus cuniculus (Rabbit)
G1SR31	Uncharacterized protein		Oryctolagus cuniculus (Rabbit)
G1TPZ5	Uncharacterized protein		Oryctolagus cuniculus (Rabbit)
U3KP03	Uncharacterized protein		Oryctolagus cuniculus (Rabbit)
G1T7A2	Complement component 4 binding protein alpha	C4BPA	Oryctolagus cuniculus (Rabbit)
G1T2Q6	Uncharacterized protein	LOC100341876	Oryctolagus cuniculus (Rabbit)
H0WZE2	Uncharacterized protein		Otolemur garnettii (Small-eared galago)
H0WP65	Complement component 4 binding protein alpha	C4BPA	Otolemur garnettii (Small-eared galago)
H0XZP6	Complement C3b/C4b receptor 1 (Knops blood group)	CR1	Otolemur garnettii (Small-eared galago)
H0WZN3	Membrane cofactor protein	CD46	Otolemur garnettii (Small-eared galago)
H0WJU6	Uncharacterized protein		Otolemur garnettii (Small-eared galago)
H0X5L1	SVEP1	SVEP1	Otolemur garnettii (Small-eared galago)
W5PBY0	Uncharacterized protein	C4BPA	Ovis aries (Sheep)
W5PWS0	Membrane cofactor protein		Ovis aries (Sheep)
W5PWS1	Membrane cofactor protein		Ovis aries (Sheep)
W5PDP2	Uncharacterized protein		Ovis aries (Sheep)
W5PFF9	Uncharacterized protein		Ovis aries (Sheep)
W5PX64	Uncharacterized protein		Ovis aries (Sheep)
W5PEE8	Complement receptor type 2	CR2	Ovis aries (Sheep)
W5PAC1	SVEP1	SVEP1	Ovis aries (Sheep)
W5PBY2	Uncharacterized protein	C4BPA	Ovis aries (Sheep)
W5Q268	Apolipoprotein H	APOH	Ovis aries (Sheep)
W5PAB7	SVEP1	SVEP1	Ovis aries (Sheep)
H2Q116	Complement component 3b/4b receptor 1	CR1	Pan troglodytes (Chimpanzee)
H2Q0T8	Complement factor H	CFH	Pan troglodytes (Chimpanzee)
H2RAL5	Complement C3b/C4b receptor 1 like	CR1L	Pan troglodytes (Chimpanzee)
H2RBN8	CD55 molecule	CD55	Pan troglodytes (Chimpanzee)
H2R6G0	SVEP1	SVEP1 CK820_G0027189	Pan troglodytes (Chimpanzee)
H2Q117	CD46 isoform 5 (CD46 molecule)	CD46 CK820_G0012769	Pan troglodytes (Chimpanzee)
H2Q114	C4BPA isoform 1 (alpha)	C4BPA CK820_G0012786	Pan troglodytes (Chimpanzee)
Q95LB0	Beta-2-glycoprotein 1 (Apo-H) (B2GPI)	APOH	Pan troglodytes (Chimpanzee)
A0A096P0X0	SVEP1	SVEP1	Papio anubis (Olive baboon)
A0A096NTX8	Apolipoprotein H	APOH	Papio anubis (Olive baboon)
A0A096MUS6	Uncharacterized protein		Papio anubis (Olive baboon)
A0A096NAP4	Membrane cofactor protein	CD46	Papio anubis (Olive baboon)
A0A096N3P8	Complement factor H	CFH	Papio anubis (Olive baboon)
A0A096NAP3	CD55 molecule (Cromer blood group)	CD55	Papio anubis (Olive baboon)
A0A096N3G9	Complement C3b/C4b receptor 1 (Knops blood group)	CR1	Papio anubis (Olive baboon)
A0A096N7V3	Complement component 4 binding protein alpha	C4BPA	Papio anubis (Olive baboon)
H2PT08	SVEP1	SVEP1	Pongo abelii (Sumatran orangutan)
H2N3W0	C4b-binding protein alpha chain	C4BPA	Pongo abelii (Sumatran orangutan)
H2N3V3	Uncharacterized protein		Pongo abelii (Sumatran orangutan)
H2N3V4	Uncharacterized protein		Pongo abelii (Sumatran orangutan)
K7EV75	Apolipoprotein H	APOH	Pongo abelii (Sumatran orangutan)
H2N3V0	Uncharacterized protein		Pongo abelii (Sumatran orangutan)
H2N4B3	CFH isoform 1 (Complement factor H)	CFH CR201_G0024213	Pongo abelii (Sumatran orangutan)
H2N3V8	CD55 isoform 4	CD55 CR201_G0022105	Pongo abelii (Sumatran orangutan)
Q5R4D0	Membrane cofactor protein (CD antigen CD46)	CD46 MCP	Pongo abelii (Sumatran orangutan)
L5L205	SVEP1	PAL_GLEAN10009419	Pteropus alecto (Black flying fox)
L5KYN7	Membrane cofactor protein (Fragment)	PAL_GLEAN10017586	Pteropus alecto (Black flying fox)
L5L7J4	Membrane cofactor protein	PAL_GLEAN10000207	Pteropus alecto (Black flying fox)
L5KWP2	Complement receptor type 2	PAL_GLEAN10000537	Pteropus alecto (Black flying fox)
A0A0G2K7Y0	Complement component receptor 1-like protein	Cr1l	Rattus norvegicus (Rat)
F7EUY5	Zona pellucida sperm-binding protein 3 receptor	Zp3r	Rattus norvegicus (Rat)
Q5M891	C4b-binding protein alpha chain	C4bpa	Rattus norvegicus (Rat)
Q5XJW6	Cfh protein (Complement factor H)	Cfh	Rattus norvegicus (Rat)
F1LXT9	Similar to hypothetical protein	RGD1559810	Rattus norvegicus (Rat)
A0A0G2K684	Complement C3d receptor 2	Cr2	Rattus norvegicus (Rat)
F1M983	Complement factor H	Cfh	Rattus norvegicus (Rat)
G3V902	Zona pellucida sperm-binding 3 receptor, isoform CRA_a	Zp3r rCG_46388	Rattus norvegicus (Rat)
A0A0G2QC50	CD55 molecule (DAF 1, isoform CRA_d)	Cd55 Daf1 rCG_46364	Rattus norvegicus (Rat)
Q5I0M1	Beta-2-glycoprotein 1 (Apo-H) (B2GPI)	Apoh rCG_34942	Rattus norvegicus (Rat)
G3V9R2	Complement factor H (RCG46221, isoform CRA_a)	Cfh rCG_46221	Rattus norvegicus (Rat)
Q63135	Complement component receptor 1-like (Ag 5I2) (Crry)	Cr1l Crry	Rattus norvegicus (Rat)
Q63514	C4b-binding protein alpha chain (C4bp)	C4bpa	Rattus norvegicus (Rat)
Q9Z0M4	Membrane cofactor protein (CD antigen CD46)	Cd46 Mcp	Rattus norvegicus (Rat)
Q7TSY4	Zona pellucida sperm-binding protein 3 receptor (p56)	Zp3r Sp56	Rattus norvegicus (Rat)
G3X2Y4	Uncharacterized protein (Fragment)	CD55	Sarcophilus harrisii (Tasmanian devil)
G3VJB0	Uncharacterized protein	LOC100914918	Sarcophilus harrisii (Tasmanian devil)
G3VRM0	Uncharacterized protein (Fragment)		Sarcophilus harrisii (Tasmanian devil)
G3X2N5	Uncharacterized protein	C4BPA	Sarcophilus harrisii (Tasmanian devil)
G3X2Y3	Uncharacterized protein	CD55	Sarcophilus harrisii (Tasmanian devil)
G3VSZ3	Apolipoprotein H	APOH	Sarcophilus harrisii (Tasmanian devil)
G3VJB1	Uncharacterized protein	LOC100914918	Sarcophilus harrisii (Tasmanian devil)
O02839	Membrane cofactor protein (CD antigen CD46)	CD46 MCP	Sus scrofa (Pig)
F1S643	Uncharacterized protein	CFH	Sus scrofa (Pig)
F1SND0	SVEP1	SVEP1	Sus scrofa (Pig)
I3LK97	Complement C3d receptor 2	CR2	Sus scrofa (Pig)
F1S0J2	Apolipoprotein R precursor	C4BPA	Sus scrofa (Pig)
F1S0J0	Complement decay-accelerating factor precursor	CD55	Sus scrofa (Pig)
F1S342	Membrane cofactor protein		Sus scrofa (Pig)
K7GLM8	Uncharacterized protein		Sus scrofa (Pig)
L9LA28	SVEP1	TREES_T100003809	Tupaia chinensis (Chinese tree shrew)
L9JBT2	6-phosphofructo-2-kinase/fructose-2, 6-biphosphatase 2	TREES_T100003445	Tupaia chinensis (Chinese tree shrew)
L9L253	Centrosomal protein of 112 kDa	TREES_T100002787	Tupaia chinensis (Chinese tree shrew)
L9JFJ1	Complement receptor type 1	TREES_T100003448	Tupaia chinensis (Chinese tree shrew)
L9KZE7	Complement decay-accelerating factor	TREES_T100009731	Tupaia chinensis (Chinese tree shrew)
Aves
Entry	Protein names	Gene names	Organism
A0A091MIL3	C4b-binding protein alpha chain (Fragment)	N310_04058	Acanthisitta chloris (rifleman)
A0A091N263	Beta-2-glycoprotein 1 (Fragment)	N310_04582	Acanthisitta chloris (rifleman)
A0A0Q3TT51	Uncharacterized protein	AAES_54585	Amazona aestiva (Blue-fronted Amazon parrot)
A0A0Q3TEG5	Uncharacterized protein	AAES_31582	Amazona aestiva (Blue-fronted Amazon parrot)
A0A0Q3R962	Beta-2-glycoprotein 1-like protein	AAES_77464	Amazona aestiva (Blue-fronted Amazon parrot)
U3IRY3	Apolipoprotein H	APOH	Anas platyrhynchos (Mallard)
U3IUA7	Uncharacterized protein		Anas platyrhynchos (Mallard)
U3IMM3	SVEP1	SVEP1	Anas platyrhynchos (Mallard)
U3J9K3	Uncharacterized protein		Anas platyrhynchos (Mallard)
A0A091NQ35	Beta-2-glycoprotein 1 (Fragment)	N311_11660	Apaloderma vittatum (Bar-tailed trogon)
A0A091NIP2	Complement decay-accelerating factor (Fragment)	N311_11514	Apaloderma vittatum (Bar-tailed trogon)
A0A091NMN0	C4b-binding protein alpha chain (Fragment)	N311_10221	Apaloderma vittatum (Bar-tailed trogon)
A0A087RA43	Beta-2-glycoprotein 1 (Fragment)	AS27_15172	Aptenodytes forsteri (Emperor penguin)
A0A087R9I5	Complement factor H (Fragment)	AS27_03968	Aptenodytes forsteri (Emperor penguin)
A0A087QPL8	C4b-binding protein alpha chain (Fragment)	AS27_01969	Aptenodytes forsteri (Emperor penguin)
A0A087QPM6	Complement receptor type 2 (Fragment)	AS27_01978	Aptenodytes forsteri (Emperor penguin)
A0A087VAB3	C4b-binding protein alpha chain (Fragment)	N312_02946	Balearica regulorum (East African grey crowned-crane)
A0A087V6L0	Complement factor H (Fragment)	N312_03662	Balearica regulorum (East African grey crowned-crane)
A0A087VCB0	Beta-2-glycoprotein 1 (Fragment)	N312_03874	Balearica regulorum (East African grey crowned-crane)
A0A091HFG6	Complement factor H (Fragment)	N320_02427	Buceros rhinoceros silvestris
A0A091I051	Beta-2-glycoprotein 1 (Fragment)	N320_05162	Buceros rhinoceros silvestris
A0A091IHM8	Complement factor H (Fragment)	N300_14697	Calypte anna (Anna's hummingbird)
A0A091IF77	Decay-accelerating factor, GPI-anchored (Fragment)	N300_12842	Calypte anna (Anna's hummingbird)
A0A091LYR9	Complement factor H (Fragment)	N322_03998	Cariama cristata (Red-legged seriema)
A0A091LQ15	C4b-binding protein alpha chain (Fragment)	N322_01770	Cariama cristata (Red-legged seriema)
A0A091MU48	Beta-2-glycoprotein 1 (Fragment)	N322_09703	Cariama cristata (Red-legged seriema)
A0A091LW72	Complement decay-accelerating factor (Fragment)	N322_01934	Cariama cristata (Red-legged seriema)
A0A091LGN6	Complement factor H (Fragment)	N323_01640	Cathartes aura (Turkey vulture) (Vultur aura)
A0A091L5B0	Beta-2-glycoprotein 1 (Fragment)	N323_11418	Cathartes aura (Turkey vulture) (Vultur aura)
A0A091LB91	C4b-binding protein alpha chain (Fragment)	N323_07898	Cathartes aura (Turkey vulture) (Vultur aura)
A0A0A0AQS3	C4b-binding protein alpha chain (Fragment)	N301_06563	Charadrius vociferus (Killdeer)
A0A0A0APH7	Uncharacterized protein (Fragment)	N301_06567	Charadrius vociferus (Killdeer)
A0A0A0A422	Beta-2-glycoprotein 1 (Fragment)	N301_08064	Charadrius vociferus (Killdeer)
A0A091L9H6	Beta-2-glycoprotein 1 (Fragment)	N324_05256	Chlamydotis macqueenii (Macqueen's bustard)
A0A091JWM0	C4b-binding protein alpha chain (Fragment)	N325_03339	Colius striatus (Speckled mousebird)
A0A091JT68	Beta-2-glycoprotein 1 (Fragment)	N325_06080	Colius striatus (Speckled mousebird)
A0A091F3S9	Complement factor H (Fragment)	N302_00570	Corvus brachyrhynchos (American crow)
A0A091F3Q6	C4b-binding protein alpha chain (Fragment)	N302_09102	Corvus brachyrhynchos (American crow)
A0A091F2Y1	Uncharacterized protein (Fragment)	N302_09100	Corvus brachyrhynchos (American crow)
A0A091F137	Beta-2-glycoprotein 1 (Fragment)	N302_05564	Corvus brachyrhynchos (American crow)
A0A091GAL0	Uncharacterized protein (Fragment)	N303_05338	Cuculus canorus (common cuckoo)
A0A091GB43	C4b-binding protein alpha chain (Fragment)	N303_05336	Cuculus canorus (common cuckoo)
A0A091FPI2	Complement factor H (Fragment)	N303_03615	Cuculus canorus (common cuckoo)
A0A091GAN8	Beta-2-glycoprotein 1 (Fragment)	N303_15616	Cuculus canorus (common cuckoo)
A0A093G3W5	C4b-binding protein alpha chain (Fragment)	N307_03407	Dryobates pubescens (Downy woodpecker)
A0A093GQD5	Beta-2-glycoprotein 1 (Fragment)	N307_12910	Dryobates pubescens (Downy woodpecker)
A0A093IU81	Complement factor H (Fragment)	N307_10834	Dryobates pubescens (Downy woodpecker)
A0A091KA32	C4b-binding protein alpha chain (Fragment)	Z169_13170	Egretta garzetta (Little egret)
A0A091JGP1	Beta-2-glycoprotein 1 (Fragment)	Z169_15267	Egretta garzetta (Little egret)
A0A093KTV7	Complement factor H (Fragment)	N326_04994	Eurypyga helias (Sunbittern)
U3JIA9	Apolipoprotein H	APOH	Ficedula albicollis (Collared flycatcher)
U3JBS0	SVEP1	SVEP1	Ficedula albicollis (Collared flycatcher)
U3JCQ5	Uncharacterized protein	LOC101816918	Ficedula albicollis (Collared flycatcher)
U3JJN2	Uncharacterized protein	CFH	Ficedula albicollis (Collared flycatcher)
A0A093IXS8	Beta-2-glycoprotein 1 (Fragment)	N327_07445	Fulmarus glacialis (Northern fulmar)
F1NE59	SVEP1	SVEP1	Gallus gallus (Chicken)
F1P3M9	C4b-binding protein alpha chain precursor	C4BPA	Gallus gallus (Chicken)
F1P2M6	C4b-binding protein alpha chain precursor	LOC419851	Gallus gallus (Chicken)
E1C7P4	Uncharacterized protein	CFH	Gallus gallus (Chicken)
A0A091PT69	Beta-2-glycoprotein 1 (Fragment)	N329_00426	Haliaeetus albicilla (White-tailed sea-eagle)
A0A091PWU2	Uncharacterized protein (Fragment)	N329_09879	Haliaeetus albicilla (White-tailed sea-eagle)
A0A091P4F5	Beta-2-glycoprotein 1 (Fragment)	N330_01959	Leptosomus discolor (Madagascar cuckoo roller)
A0A093S8S4	Beta-2-glycoprotein 1 (Fragment)	N305_07972	Manacus vitellinus (golden-collared manakin)
A0A093Q9K5	Uncharacterized protein (Fragment)	N305_04349	Manacus vitellinus (golden-collared manakin)
A0A093PWP1	C4b-binding protein alpha chain (Fragment)	N305_04353	Manacus vitellinus (golden-collared manakin)
G1MYD5	Uncharacterized protein		Meleagris gallopavo (Wild turkey)
G1N1V0	Uncharacterized protein		Meleagris gallopavo (Wild turkey)
G1MYE5	Uncharacterized protein		Meleagris gallopavo (Wild turkey)
G5E7M8	Uncharacterized protein		Meleagris gallopavo (Wild turkey)
G1MYD1	Uncharacterized protein		Meleagris gallopavo (Wild turkey)
G1N5Y2	Apolipoprotein H	APOH	Meleagris gallopavo (Wild turkey)
A0A091S0E4	C4b-binding protein alpha chain (Fragment)	N331_08942	Merops nubicus (Northern carmine bee-eater)
A0A091QBL3	Beta-2-glycoprotein 1 (Fragment)	N331_04578	Merops nubicus (Northern carmine bee-eater)
A0A091S207	Beta-2-glycoprotein 1 (Fragment)	N332_05241	Mesitornis unicolor (brown roatelo)
A0A091R8E1	C4b-binding protein alpha chain (Fragment)	N332_11792	Mesitornis unicolor (brown roatelo)
A0A091RQ95	C4b-binding protein alpha chain (Fragment)	N333_11756	Nestor notabilis (Kea)
A0A091UY24	C4b-binding protein alpha chain (Fragment)	Y956_08991	Nipponia nippon (Crested ibis)
A0A091V6I8	Beta-2-glycoprotein 1 (Fragment)	Y956_08475	Nipponia nippon (Crested ibis)
A0A091UX61	Complement factor H (Fragment)	Y956_03506	Nipponia nippon (Crested ibis)
A0A091V3I9	Complement receptor type 1 (Fragment)	Y956_10785	Nipponia nippon (Crested ibis)
A0A091W801	Complement factor H (Fragment)	N306_09583	Opisthocomus hoazin (Hoatzin) (Phasianus hoazin)
A0A091WE47	C4b-binding protein alpha chain (Fragment)	N306_13663	Opisthocomus hoazin (Hoatzin) (Phasianus hoazin)
A0A091WF51	Beta-2-glycoprotein 1 (Fragment)	N306_08606	Opisthocomus hoazin (Hoatzin) (Phasianus hoazin)
A0A091TR71	Beta-2-glycoprotein 1 (Fragment)	N334_06298	Pelecanus crispus (Dalmatian pelican)
A0A091UMI1	Beta-2-glycoprotein 1 (Fragment)	N335_06383	Phaethon lepturus (White-tailed tropicbird)
A0A091TJL3	C4b-binding protein alpha chain (Fragment)	N335_10879	Phaethon lepturus (White-tailed tropicbird)
A0A093QRX2	Complement factor H (Fragment)	N336_11861	Phalacrocorax carbo (Great cormorant)
A0A093QZG6	Beta-2-glycoprotein 1 (Fragment)	N336_07419	Phalacrocorax carbo (Great cormorant)
A0A093PHS8	C4b-binding protein alpha chain (Fragment)	N336_12293	Phalacrocorax carbo (Great cormorant)
A0A091V3G0	C4b-binding protein alpha chain (Fragment)	N337_05505	Phoenicopterus ruber ruber
A0A094KQU1	Beta-2-glycoprotein 1 (Fragment)	N338_08600	Podiceps cristatus (great crested grebe)
A0A094KF68	Complement factor H (Fragment)	N338_09117	Podiceps cristatus (great crested grebe)
A0A093CEF0	C4b-binding protein alpha chain (Fragment)	N339_04025	Pterocles gutturalis (yellow-throated sandgrouse)
A0A093CJ95	Beta-2-glycoprotein 1 (Fragment)	N339_09305	Pterocles gutturalis (yellow-throated sandgrouse)
A0A093HGV3	Complement factor H (Fragment)	N308_05755	Struthio camelus australis
A0A093JM76	C4b-binding protein alpha chain (Fragment)	N308_09328	Struthio camelus australis
A0A093HI02	SVEP1	N308_08057	Struthio camelus australis
A0A093HWW5	Beta-2-glycoprotein 1 (Fragment)	N308_10380	Struthio camelus australis
H0YSS6	SVEP1	SVEP1	Taeniopygia guttata (Zebra finch)
H0Z1B6	Uncharacterized protein		Taeniopygia guttata (Zebra finch)
H0ZW02	Uncharacterized protein		Taeniopygia guttata (Zebra finch)
H0YS14	Uncharacterized protein		Taeniopygia guttata (Zebra finch)
H0Z1D4	Uncharacterized protein	APOH	Taeniopygia guttata (Zebra finch)
H0YTI4	Uncharacterized protein		Taeniopygia guttata (Zebra finch)
H0ZZP3	Uncharacterized protein	LOC105761002	Taeniopygia guttata (Zebra finch)
A0A099ZN03	Complement component receptor 1-like (Fragment)	N309_11533	Tinamus guttatus (White-throated tinamou)
A0A099ZKY6	Complement factor H (Fragment)	N309_06641	Tinamus guttatus (White-throated tinamou)
A0A099ZV90	Beta-2-glycoprotein 1 (Fragment)	N309_08078	Tinamus guttatus (White-throated tinamou)
A0A093ELS8	Complement factor H (Fragment)	N341_12631	Tyto alba (Barn owl)
A0A093FUP9	Uncharacterized protein (Fragment)	N341_06100	Tyto alba (Barn owl)
A0A093HJH6	C4b-binding protein alpha chain (Fragment)	N341_04332	Tyto alba (Barn owl)
A0A093FDN6	Beta-2-glycoprotein 1 (Fragment)	N341_09539	Tyto alba (Barn owl)
Reptilia
Entry	Protein names	Gene names	Organism
A0A151N2D1	Beta-2-glycoprotein 1	APOH Y1Q_0016357	Alligator mississippiensis (American alligator)
A0A151MUT3	Complement receptor type 1	CR1 Y1Q_0016574	Alligator mississippiensis (American alligator)
A0A151NM72	Complement factor H	CFHR2 Y1Q_0022051	Alligator mississippiensis (American alligator)
A0A151NEB1	SVEP1	SVEP1 Y1Q_0001047	Alligator mississippiensis (American alligator)
A0A151MK55	Uncharacterized protein	Y1Q_0016592	Alligator mississippiensis (American alligator)
A0A151MAQ5	C4b-binding protein alpha chain-like	Y1Q_0003346	Alligator mississippiensis (American alligator)
A0A151MJQ3	Uncharacterized protein	Y1Q_0016592	Alligator mississippiensis (American alligator)
A0A151MJX8	Uncharacterized protein	Y1Q_0016592	Alligator mississippiensis (American alligator)
H9G507	Uncharacterized protein	LOC100553524	Anolis carolinensis (Green anole)
H9GFU8	Uncharacterized protein		Anolis carolinensis (Green anole)
H9GJN9	SVEP1	SVEP1	Anolis carolinensis (Green anole)
H9GEY8	Uncharacterized protein (Fragment)	LOC100565791	Anolis carolinensis (Green anole)
H9GK43	Uncharacterized protein		Anolis carolinensis (Green anole)
M7BFF8	Complement receptor type 1	UY3_12003	Chelonia mydas (Green sea-turtle)
A0A093F0V8	Uncharacterized protein (Fragment)	N328_03223	Gavia stellata (Red-throated diver)
A0A093F6G2	Beta-2-glycoprotein 1 (Fragment)	N328_08816	Gavia stellata (Red-throated diver)
V8NMT7	Complement regulatory protein Crry (Fragment)	Crry L345_10856	Ophiophagus hannah (King cobra) (Naja hannah)
V8NZT1	SVEP1	SVEP1 L345_07123	Ophiophagus hannah (King cobra) (Naja hannah)
K7F726	Uncharacterized protein		Pelodiscus sinensis (Chinese softshell turtle)
K7F7B6	Uncharacterized protein		Pelodiscus sinensis (Chinese softshell turtle)
K7F769	Uncharacterized protein		Pelodiscus sinensis (Chinese softshell turtle)
K7F9Y0	SVEP1	SVEP1	Pelodiscus sinensis (Chinese softshell turtle)
K7F779	Uncharacterized protein		Pelodiscus sinensis (Chinese softshell turtle)
K7F723	Uncharacterized protein		Pelodiscus sinensis (Chinese softshell turtle)
K7GCB7	Apolipoprotein H	APOH	Pelodiscus sinensis (Chinese softshell turtle)
Amphibia
Entry	Protein names	Gene names	Organism
F7DE91	Amphibian RCA protein 3	arc3	Xenopus tropicalis (Western clawed frog)
K9J8A2	Amphibian RCA protein 3	arc3	Xenopus tropicalis (Western clawed frog)
F6Q0T2	Complement factor H	cfh	Xenopus tropicalis (Western clawed frog)
F6QMG6	Complement factor H	cfh	Xenopus tropicalis (Western clawed frog)
F7ECP3	Uncharacterized protein (Fragment)		Xenopus tropicalis (Western clawed frog)
F6WJ22	SVEP1	svep1	Xenopus tropicalis (Western clawed frog)
F6WPJ9	Complement component 4-binding protein, alpha	c4bpa	Xenopus tropicalis (Western clawed frog)
A9JTK1	Complement component 4-binding protein, alpha (Novel)	c4bpa LOC733533	Xenopus tropicalis (Western clawed frog)
Osteichthyes
Entry	Protein names	Gene names	Organism
W5LEC6	Complement factor H like 1		Astyanax mexicanus (Blind cave fish)
W5LEC5	Uncharacterized protein		Astyanax mexicanus (Blind cave fish)
W5LCX2	Uncharacterized protein		Astyanax mexicanus (Blind cave fish)
W5KC46	SVEP1		Astyanax mexicanus (Blind cave fish)
W5LD04	Uncharacterized protein		Astyanax mexicanus (Blind cave fish)
W5K0F3	Si:ch73-217n20.1		Astyanax mexicanus (Blind cave fish)
A2AR64	RCA group 2 gene 1 (Tecrem)	rca2.1 tecrem	Danio rerio (Zebrafish)
A0A0R4IIN5	Complement factor H-like 3	cfhl3	Danio rerio (Zebrafish)
A0A0R4IVT8	Complement factor H-like 3 (Fragment)	cfhl3	Danio rerio (Zebrafish)
A0A0R4IUJ4	Complement factor H-like 3	cfhl3	Danio rerio (Zebrafish)
A0A0J9YJL2	Complement factor H-like 3 (Fragment)	cfhl3	Danio rerio (Zebrafish)
A0A0R4IPL8	Complement factor H-like 4	cfhl4	Danio rerio (Zebrafish)
G3Q3M6	Apolipoprotein H	APOH (1 of many)	Gasterosteus aculeatus (Three-spined stickleback)
G3NR35	Uncharacterized protein		Gasterosteus aculeatus (Three-spined stickleback)
G3NR25	Uncharacterized protein		Gasterosteus aculeatus (Three-spined stickleback)
G3NAC1	Uncharacterized protein		Gasterosteus aculeatus (Three-spined stickleback)
G3Q623	SVEP1		Gasterosteus aculeatus (Three-spined stickleback)
A0A0F8AIP6	SVEP1	EH28_07167	Larimichthys crocea (Large yellow croaker)
A0A0F8AGR9	SVEP1	EH28_07173	Larimichthys crocea (Large yellow croaker)
A0A0F8C8M1	Complement factor H	EH28_04424	Larimichthys crocea (Large yellow croaker)
W5ML04	Uncharacterized protein		Lepisosteus oculatus (Spotted gar)
W5MYK9	Uncharacterized protein		Lepisosteus oculatus (Spotted gar)
W5N885	Apolipoprotein H	APOH	Lepisosteus oculatus (Spotted gar)
W5MYJ2	Uncharacterized protein		Lepisosteus oculatus (Spotted gar)
W5MYK0	Uncharacterized protein		Lepisosteus oculatus (Spotted gar)
W5MXX1	Uncharacterized protein		Lepisosteus oculatus (Spotted gar)
W5N783	SVEP1		Lepisosteus oculatus (Spotted gar)
W5N791	SVEP1		Lepisosteus oculatus (Spotted gar)
I3K523	Uncharacterized protein		Oreochromis niloticus (Nile tilapia)
I3JY19	Uncharacterized protein	LOC100710693	Oreochromis niloticus (Nile tilapia)
I3K522	SVEP1		Oreochromis niloticus (Nile tilapia)
I3JH20	Apolipoprotein H	APOH	Oreochromis niloticus (Nile tilapia)
I3JY18	Uncharacterized protein	LOC100710693	Oreochromis niloticus (Nile tilapia)
H2LTP3	SVEP1		Oryzias latipes (Japanese rice fish)
H2MXP3	Uncharacterized protein		Oryzias latipes (Japanese rice fish)
H2MCI4	Si:ch73-217n20.1		Oryzias latipes (Japanese rice fish)
A0A096M8F2	Uncharacterized protein		Poecilia formosa (Amazon molly)
A0A087XBL6	Uncharacterized protein		Poecilia formosa (Amazon molly)
A0A087Y7N5	Apolipoprotein H	APOH (1 of many)	Poecilia formosa (Amazon molly)
A0A087XSD9	SVEP1		Poecilia formosa (Amazon molly)
A0A087Y660	Uncharacterized protein		Poecilia formosa (Amazon molly)
A0A0N8JWJ6	CUB and sushi domain-containing protein 1-like (Fragment)	Z043_120822	Scleropages formosus (Asian bonytongue)
A0A0P7T9Y5	Uncharacterized protein (Fragment)	Z043_124429	Scleropages formosus (Asian bonytongue)
A0A0P7Y8A8	Complement receptor-like-like (Fragment)	Z043_119973	Scleropages formosus (Asian bonytongue)
H2TR28	Uncharacterized protein		Takifugu rubripes (Japanese pufferfish)
H2RSI5	Uncharacterized protein		Takifugu rubripes (Japanese pufferfish)
H2S134	SVEP1		Takifugu rubripes (Japanese pufferfish)
H2S133	SVEP1		Takifugu rubripes (Japanese pufferfish)
H3D8L5	Uncharacterized protein		Tetraodon nigroviridis (Spotted green pufferfish)
H3C0L6	Apolipoprotein H	APOH	Tetraodon nigroviridis (Spotted green pufferfish)
H3C127	Uncharacterized protein		Tetraodon nigroviridis (Spotted green pufferfish)
H3BZC8	Apolipoprotein H	APOH	Tetraodon nigroviridis (Spotted green pufferfish)
M3ZHP6	SVEP1		Xiphophorus maculatus (Southern platyfish)
M3ZYB8	Uncharacterized protein		Xiphophorus maculatus (Southern platyfish)
M3ZKE4	Uncharacterized protein		Xiphophorus maculatus (Southern platyfish)
M3ZWQ6	Apolipoprotein H	APOH (1 of many)	Xiphophorus maculatus (Southern platyfish)
M4AK12	Uncharacterized protein		Xiphophorus maculatus (Southern platyfish)
Chondrichthyes
Entry	Protein names	Gene names	Organism
UPI00045747AF	Uncharacterized protein		Callorhinchus milii (Ghost shark)
UPI0004572433	Uncharacterized protein		Callorhinchus milii (Ghost shark)
V9K9Z8	Complement factor H		Callorhinchus milii (Ghost shark)
V9LL03	Complement receptor type 1		Callorhinchus milii (Ghost shark)
UPI0004575ED0	Uncharacterized protein		Callorhinchus milii (Ghost shark)
UPI0004573A89	Uncharacterized protein		Callorhinchus milii (Ghost shark)
UPI0004573D18	Uncharacterized protein		Callorhinchus milii (Ghost shark)
UPI00045760B5	Uncharacterized protein		Callorhinchus milii (Ghost shark)
UPI0004573891	Uncharacterized protein		Callorhinchus milii (Ghost shark)
UPI0004574E87	Uncharacterized protein		Callorhinchus milii (Ghost shark)
UPI0009A3D7B0	Uncharacterized protein		Rhincodon typus (whale shark)
UPI0009A2F9DF	Uncharacterized protein		Rhincodon typus (whale shark)
UPI0009A300D9	Uncharacterized protein		Rhincodon typus (whale shark)
Agnatha
Entry	Protein names	Gene names	Organism
Q7T3J6	C4bp/Cremp-like protein		Lampetra japonica (Arctic lamprey)
S4RYK4	Uncharacterized protein		Petromyzon marinus (Sea lamprey)
S4RDR7	Uncharacterized protein		Petromyzon marinus (Sea lamprey)
Cephalochordata
Entry	Protein names	Gene names	Organism
C3YTT6	Uncharacterized protein (Fragment)	BRAFLDRAFT_66706	Branchiostoma floridae (Florida lancelet) (Amphioxus)
Urochordata
Entry	Protein names	Gene names	Organism
H2YD50	Uncharacterized protein		Ciona savignyi (Pacific transparent sea squirt)
H2Y5C2	Uncharacterized protein		Ciona savignyi (Pacific transparent sea squirt)
H2Y5C3	Uncharacterized protein		Ciona savignyi (Pacific transparent sea squirt)
Echinodermata
Entry	Protein names	Gene names	Organism
A0A2G8KD24	Uncharacterized protein	BSL78_17223	Stichopus japonicus (Sea cucumber)
A0A2G8JIP2	Putative sushi, von Willebrand factor	BSL78_27563	Stichopus japonicus (Sea cucumber)
Arthopoda
Entry	Protein names	Gene names	Organism
E9GSD4	Uncharacterized protein (Fragment)	DAPPUDRAFT_30003	Daphnia pulex (Water flea)
E0VH96	C4b-binding protein beta chain, putative (EC 3.4.21.84)	8238536 PHUM204120	Pediculus humanus subsp. corporis (Body louse)
A0A087TYY1	E-selectin (Fragment)	X975_10751	Stegodyphus mimosarum
T1J340	Uncharacterized protein		Strigamia maritima (European centipede)
T1IM49	Uncharacterized protein		Strigamia maritima (European centipede)
T1IW92	Uncharacterized protein		Strigamia maritima (European centipede)
T1IM48	Uncharacterized protein		Strigamia maritima (European centipede)
T1KEH3	Uncharacterized protein	107363297	Tetranychus urticae (Two-spotted spider mite)
Mollusca
Entry	Protein names	Gene names	Organism
V4AHJ9	Uncharacterized protein	LOTGIDRAFT_239312	Lottia gigantea (Giant owl limpet)
A0A0L8HW12	Uncharacterized protein (Fragment)	OCBIM_22004589mg	Octopus bimaculoides (California two-spotted octopus)
A0A0L8HVY6	Uncharacterized protein	OCBIM_22004589mg	Octopus bimaculoides (California two-spotted octopus)
Nematoda
Entry	Protein names	Gene names	Organism
F1L4U5	SVEP1		Ascaris suum
A0A158Q0J6	Uncharacterized protein	Bm1_33260	Brugia malayi (Filarial nematode worm)
A0A158Q0J7	Uncharacterized protein	Bm1_33260	Brugia malayi (Filarial nematode worm)
A0A0N4TIK1	Uncharacterized protein		Brugia pahangi (Filarial nematode worm)
A0A0R3RRW0	Uncharacterized protein		Elaeophora elaphi
A0A183D0U7	Uncharacterized protein		Gongylonema pulchrum
E1FLS1	Uncharacterized protein	LOAG_01847	Loa loa
A0A183I0Z3	Uncharacterized protein		Onchocerca flexuosa
A0A0B2V3U8	SVEP1	SVEP1 Tcan_05183	Toxocara canis (Canine roundworm)
J9FCA0	Sushi domain-containing protein (Fragment)	WUBG_01874	Wuchereria bancrofti
Annelida
Entry	Protein names	Gene names	Organism
R7TG91	Uncharacterized protein	CAPTEDRAFT_223767	Capitella teleta (Polychaete worm)
R7UMQ2	Uncharacterized protein	CAPTEDRAFT_227166	Capitella teleta (Polychaete worm)
T1F8N5	Uncharacterized protein	HELRODRAFT_174963	Helobdella robusta (Californian leech)
Platyhelminthes
Entry	Protein names	Gene names	Organism
A0A068X8Q6	C4b binding protein beta chain	HmN_000730600	Hymenolepis microstoma (Rodent tapeworm)
A0A0R3TJK1	Uncharacterized protein		Hymenolepis nana (Dwarf tapeworm) (Rodentolepis nana)
A0A183JXS4	Uncharacterized protein		Schistosoma curassoni
A0A094ZZ80	SVEP1	MS3_08184	Schistosoma haematobium (Blood fluke)
A0A183NS39	Uncharacterized protein		Schistosoma mattheei
A0A158R9H3	Uncharacterized protein		Taenia asiatica (Asian tapeworm)
Cnidaria
Entry	Protein names	Gene names	Organism
UPI00077A10B4	Uncharacterized protein		Acropora digitifera (Staghorn coral)
UPI00077AFD36	Uncharacterized protein		Acropora digitifera (Staghorn coral)
UPI000A2A636C	Uncharacterized protein		Exaiptasia pallida (Pale anemone) (Aiptasia pallida)
UPI000A2A4A60	Uncharacterized protein		Exaiptasia pallida (Pale anemone) (Aiptasia pallida)
UPI0009E25ACB	Uncharacterized protein		Orbicella faveolata (Mountainous star coral)
UPI0009E5D4A0	Uncharacterized protein		Orbicella faveolata (Mountainous star coral)
UPI0009E42AFD	Uncharacterized protein		Orbicella faveolata (Mountainous star coral)
UPI0009E48748	Uncharacterized protein		Orbicella faveolata (Mountainous star coral)
A0A2B4SXM6	SVEP1	Svep1	Stylophora pistillata (Smooth cauliflower coral)
A0A2B4SZK1	Mannan-binding lectin serine protease 1	MASP1	Stylophora pistillata (Smooth cauliflower coral)
UPI000C043250	Uncharacterized protein		Stylophora pistillata (Smooth cauliflower coral)
UPI000C03F9C5	Uncharacterized protein		Stylophora pistillata (Smooth cauliflower coral)
UPI000C048C74	Uncharacterized protein		Stylophora pistillata (Smooth cauliflower coral)
UPI000C03998D	Uncharacterized protein		Stylophora pistillata (Smooth cauliflower coral)
UPI000C045C64	Uncharacterized protein		Stylophora pistillata (Smooth cauliflower coral)
UPI000C04A54E	Uncharacterized protein		Stylophora pistillata (Smooth cauliflower coral)
UPI000C0014E7	Uncharacterized protein		Stylophora pistillata (Smooth cauliflower coral)
Virus
Entry	Protein names	Gene names	Organism
Q9YTQ8	Complement control protein homolog ccph		Ateline herpesvirus 3 (AtHV-3) (Herpesvirus ateles)
H6TAH9	Complement binding protein	COTV026	Cotia virus SPAn232
Q7TDW6	Viral complement control protein	VCP	Ectromelia virus
Q2HRD4	Complement control protein (KCP)	ORF4	Human herpesvirus 8 type P (GK18) (HHV-8) (Kaposica)
Q53D66	JM4	JM4	Macaca fuscata rhadinovirus
Q9WRU2	Complement binding protein		Macaca mulatta rhadinovirus 17577
Q01016	Complement control protein homolog (CCPH)	4 CCPH	Saimiriine herpesvirus 2 (strain 11) (SaHV-2)
P68638	Complement control protein C3 (Secretory protein 35) (VCP)	VACWR025 C3L	Vaccinia virus (strain WR) (VACV)
Q07033	D12L protein	D12L	Variola virus (1967) (VARV) (Smallpox virus)
