# Supplementary material for: Spatially conserved motifs in complement control protein domains determine functionality in regulators of complement activation-family proteins
Source: Commun Biol. 2019 Aug 5;2:290. doi: 10.1038/s42003-019-0529-9 (PMC6683126; doi:10.1038/s42003-019-0529-9)
Supplement: Supplementary file 6 — Supplementary data 4 [file 42003_2019_529_MOESM6_ESM.xlsx]

## Sheet: Sheet1
Data of Fig. 4c
AP-DAA
		LHR-A
	%AP C3-convertase activity
	set1	79.3065	13.499	11.3898
	set2	99.8538	26.2773	12.3389		mean	88.0924	20.8396	9.0244
	set3	85.1171	22.7425	3.34448		SD	10.5918	6.5983	4.9418
Concentration (mM)		0.001	0.01	0.1			0.001	0.01	0.1
		LHR-D
	%AP C3-convertase activity
	set1	87.3215	91.5399	83.314
	set2	91.4374	93.1702	89.438		mean	90.9687	92.9524	89.1336
	set3	94.1472	94.1472	94.6488		SD	3.4369	1.3172	5.6735
Concentration (mM)		0.01	0.1	1			0.01	0.1	1
		LHR-DM4A
	%AP C3-convertase activity
	set1	99.9768	89.6416	35.8567
	set2	94.1032	94.1032	35.0554		mean	98.5283	94.6374	35.9562
	set3	101.505	100.167	36.9565		SD	3.9077	5.2831	0.9544
Concentration (mM)		0.01	0.1	1			0.01	0.1	1
CP-DAA
		LHR-A
	%AP C3-convertase activity
	Set1	88.4944	71.9954	9.95391
	Set2	93.8202	69.9438	11.0955		mean	95.6418	74.9775	15.079
	Set3	104.611	82.9932	24.1875		SD	8.2111	7.0172	7.9088
Concentration (mM)		0.001	0.01	0.1			0.001	0.01	0.1
		LHR-D
	%AP C3-convertase activity
	Set1	93.8122	86.9945	68.5865
	Set2	96.2079	95.0843	84.2697		mean	94.9853	90.2218	75.2907
	Set3	94.9358	88.5865	73.0159		SD	1.1986	4.2856	8.0852
Concentration (mM)		0.01	0.1	1			0.01	0.1	1
		LHR-DM4A
	%AP C3-convertase activity
	Set1	95.4485	32.9979	5.86326
	Set2	83.1461	46.0674	1.68539		mean	93.6963	38.2977	5.2373
	Set3	102.494	35.8277	8.16327		SD	9.7924	6.876	3.284
Concentration (mM)		0.01	0.1	1			0.01	0.1	1
Data of Fig. 5e
Polydom (12-15)		set 1	set 2	set 3
C3b	Time (min)	% α'-chain					mean	SD
	0	100	100	100			100	0
	15	76.0316	75.9867	72.9173			74.9785	1.7852
	30	67.2797	60.9078	66.7248			64.9708	3.5296
	60	40.1381	38.8846	39.27			39.4309	0.642
	120	15.0058	14.6072	12.3567			13.9899	1.4284
C4b		set 1	set 2	set 3
	Time (min)	% α'-chain					mean	SD
	0	100	100	100			100	0
	15	96.826	95.7492	95.7566			96.1106	0.6195
	30	101.585	102.122	99.7885			101.165	1.2221
	60	101.923	98.9877	91.9069			97.6059	5.1491
	120	91.2377	98.4515	98.6931			96.1274	4.2364
